# Supplementary material for: Case Report: The compound heterozygotes variants in FLT4 causes autosomal recessive hereditary lymphedema in a Chinese family
Source: Front Genet. 2023 Mar 22;14:1140406. doi: 10.3389/fgene.2023.1140406 (PMC10073681; doi:10.3389/fgene.2023.1140406)
Supplement: Supplementary file 4 [file Table1.XLSX]

## Sheet: Supplemental table 1
	Proband（III2）	Father(II1)	Mother(II2)
Clean bases	18484752778	23154976460	15927473526
Clean reads	127032048	159125314	109572644
Mapped reads	115938240(91.27%)	143866272(90.41%)	100384816(91.61%)
Duplicate reads	34136931(29.44%)	56707700(39.42%)	27932093(27.83%)
Unique reads	81801309(70.56%)	87158572(60.58%)	72452723(72.17%)
Reads uniquely mapped to target	66587342	71270094	59702148
Reads uniquely mapped to genome	81801309	87158572	72452723
Total bases on target	64358630	64358630	64358630
Total bases near target	26094117	26094117	26094117
Total sequences on target(Mb)	7802.07	8348.87	6998.83
Total sequences near target(Mb)	1485.62	1582.85	1320.15
Total effective yield(Mb)	11805.9	12572.7	10448.9
Fraction of effective bases on target	0.6609	0.664	0.6698
Fraction of effective bases on or near target	0.7867	0.7899	0.7962
Fraction of uniquely mapped on target	0.814	0.8177	0.824
Average sequencing depth on target	121.23	129.72	108.75
Average sequencing depth near target	56.93	60.66	50.59
Average insert size of the library	260.91	262.43	260.75
Base covered on target	64226584	64226314	64146924
Coverage of target region	0.9979	0.9979	0.9967
Base covered near target	25991491	25997894	25957636
Coverage of near target	0.996	0.996	0.995
Mismatch rate in target	0.0028	0.0026	0.0028
Mismatch rate in total	0.0025	0.0024	0.0025
Fraction of target covered at least 4x	0.9959	0.9962	0.9948
Fraction of target covered at least 10x	0.994	0.9944	0.9928
Fraction of target covered at least 20x	0.9914	0.992	0.9898
Fraction of target covered at least 50x	0.9474	0.9547	0.928
Q30(>=90%)	0.946854;0.934996	0.946512;0.939168	0.947556;0.93556
